# Supplementary material for: A 12-year epidemiological study of Acinetobacter baumannii from blood culture isolates in a single tertiary-care hospital using polymerase chain reaction (PCR)–based open reading frame typing
Source: Antimicrob Steward Healthc Epidemiol. 2022 Aug 8;2(1):e136. doi: 10.1017/ash.2022.279 (PMC9726563; doi:10.1017/ash.2022.279)
Supplement: Supplementary file 1 [file ashsup.zip]

Archive with 2 entries (2 files):
- S2732494X22002790sup002.docx
- S2732494X22002790sup001.pdf
